# Supplementary material for: Bladder-cancer-associated mutations in RXRA activate peroxisome proliferator-activated receptors to drive urothelial proliferation
Source: eLife. 2017 Nov 16;6:e30862. doi: 10.7554/eLife.30862 (PMC5720590; doi:10.7554/eLife.30862)
Supplement: Figure 1—source data 2. [file elife-30862-fig1-data2.xlsx]

## Sheet: RAE_intersect
Figure 1 - source data 2
Group	Total peaks	Peaks with increased H3k27ac in mutant (FDR<.05)
RAE WT	2525	105
RAE MT	2142	306
RAE MT+WT	4209	672
